# Supplementary material for: Identification of shared and unique mechanisms of atopic dermatitis and ulcerative colitis by construction and computational analysis of disease maps
Source: Comput Struct Biotechnol J. 2025 Sep 7;27:4007–18. doi: 10.1016/j.csbj.2025.09.008 (PMC12465054; doi:10.1016/j.csbj.2025.09.008)
Supplement: Supplementary file 4 — Supplementary material [file mmc4.xlsx]

## Sheet: Sheet1
Comparison of AD and UC maps
AD map	UC map	Common group size	Common group genes	AD map link	UC map link
AD Main map	UC Main map	34	CCL17, CCL2, CCL20, CCL22, CCR3, CCR4, CCR6, CCR7, CD177, CHI3L1, CXCL10, CXCL8, CXCR2, CXCR3, IFNG, IL10, IL13, IL13RA2, IL17A, IL18, IL1B, IL1RN, IL2, IL22, IL33, IL37, IL4, IL5, IL6, IL9, TACR1, TLR2, TNF, TNFRSF1B	https://imi-immuniverse.elixir-luxembourg.org/minerva/index.xhtml?id=ADmaps&search=reaction:48721;reaction:48724;reaction:48726;reaction:48727;reaction:48729;reaction:48731;reaction:48732;reaction:48740;reaction:48748;reaction:48750;reaction:48751;reaction:48752;reaction:48753;reaction:48756;reaction:48757;reaction:48760;reaction:48765;reaction:48768;reaction:48770;reaction:48772;reaction:48419;r…	https://imi-immuniverse.elixir-luxembourg.org/minerva/index.xhtml?id=UCmaps&search=reaction:47594;reaction:47738;reaction:47755;reaction:47867;reaction:47647;reaction:47750;reaction:47655;reaction:47938;reaction:47806;reaction:47870;reaction:47921;reaction:47966;reaction:47614;reaction:47776;reaction:47849;reaction:47940;reaction:47671;reaction:47917;reaction:47674;reaction:47758;reaction:47795;r…
Th2	UC Main map	3	IL13, IL4, IL5	https://imi-immuniverse.elixir-luxembourg.org/minerva/index.xhtml?id=ADmaps&search=reaction:48462;reaction:48509;reaction:48512;reaction:48528;reaction:48535;reaction:48589;reaction:48595;reaction:48612;reaction:48625;reaction:48629;reaction:48704;reaction:48715;reaction:48779;reaction:48884&search.perfect=true	https://imi-immuniverse.elixir-luxembourg.org/minerva/index.xhtml?id=UCmaps&search=reaction:48003;reaction:48005;reaction:48008;reaction:48023;reaction:48037;reaction:48038;reaction:48004;reaction:48007;reaction:48014;reaction:48020;reaction:48024;reaction:48002;reaction:48006;reaction:48009;reaction:48015;reaction:48021;reaction:48034;reaction:48041&search.perfect=true
Keratinocyte	UC Main map	10	AHR, CCL26, CLDN1, CXCL1, CXCL8, IL18, IL1B, IL6, SOCS3, TNF	https://imi-immuniverse.elixir-luxembourg.org/minerva/index.xhtml?id=ADmaps&search=reaction:48461;reaction:48492;reaction:48520;reaction:48534;reaction:48551;reaction:48568;reaction:48606;reaction:48637;reaction:48646;reaction:48667;reaction:48868;reaction:48874;reaction:48889;reaction:48892&search.perfect=true	https://imi-immuniverse.elixir-luxembourg.org/minerva/index.xhtml?id=UCmaps&search=reaction:48055;reaction:48117;reaction:48219;reaction:48270;reaction:48368;reaction:48056;reaction:48077;reaction:48101;reaction:48103;reaction:48174;reaction:48185;reaction:48208;reaction:48391;reaction:48393;reaction:48163;reaction:48215;reaction:48238;reaction:48296;reaction:48349;reaction:48184;reaction:48244;r…
AD Main map	Th2	1	IFNG	https://imi-immuniverse.elixir-luxembourg.org/minerva/index.xhtml?id=ADmaps&search=reaction:48726;reaction:48757;reaction:48590;reaction:48658&search.perfect=true	https://imi-immuniverse.elixir-luxembourg.org/minerva/index.xhtml?id=UCmaps&search=reaction:48400;reaction:48401;reaction:48404;reaction:48406;reaction:48409;reaction:48413&search.perfect=true
Th2	Th2	13	CCL17, CCL20, CCL22, CXCL10, CXCL11, CXCL8, CXCL9, IL18, IL1B, IL33, MMP9, NLRP3, TNF	https://imi-immuniverse.elixir-luxembourg.org/minerva/index.xhtml?id=ADmaps&search=reaction:48897;reaction:48903;reaction:48904;reaction:48916;reaction:48926;reaction:48928;reaction:48932;reaction:48968;reaction:48978;reaction:48980;reaction:48995;reaction:49000;reaction:49008;reaction:49014;reaction:49025;reaction:49034;reaction:49039;reaction:49045;reaction:49065;reaction:49080;reaction:49081;r…	https://imi-immuniverse.elixir-luxembourg.org/minerva/index.xhtml?id=UCmaps&search=reaction:47739;reaction:47814;reaction:47957;reaction:47978;reaction:47805;reaction:47717;reaction:47771;reaction:47989;reaction:47622;reaction:47997;reaction:47599;reaction:47683;reaction:47774;reaction:47648;reaction:47666;reaction:47719;reaction:47740;reaction:47756;reaction:47765;reaction:47786;reaction:47824;r…
Keratinocyte	Th2	5	MAP2K3, MAP2K6, MAP3K7, MAPK14, TRAF6	https://imi-immuniverse.elixir-luxembourg.org/minerva/index.xhtml?id=ADmaps&search=reaction:49127;reaction:49419;reaction:49425;reaction:49434;reaction:49460&search.perfect=true	https://imi-immuniverse.elixir-luxembourg.org/minerva/index.xhtml?id=UCmaps&search=reaction:48030;reaction:48027;reaction:48040;reaction:48031;reaction:48039&search.perfect=true
AD Main map	EpithelialCell	50	CASP1, CCL26, CHUK, CLDN1, CXCL10, CXCL8, EGR1, GRB2, HRAS, IFNG, IFNGR1, IFNGR2, IKBKB, IKBKG, IL10RB, IL13, IL13RA1, IL13RA2, IL17A, IL17RA, IL17RC, IL18, IL1B, IL22, IL22RA1, IL4R, IRF1, JAK1, JAK2, MAP2K1, MAP2K2, MAP3K14, MAP3K7, MAPK1, MAPK3, MMP9, NLRP3, PTPN11, PYCARD, RAF1, S100A8, S100A9, SOCS3, SOS1, STAT1, STAT3, STAT6, TNF, TRAF3IP2, TRAF6	https://imi-immuniverse.elixir-luxembourg.org/minerva/index.xhtml?id=ADmaps&search=reaction:48897;reaction:48900;reaction:48902;reaction:48903;reaction:48905;reaction:48906;reaction:48911;reaction:48913;reaction:48916;reaction:48917;reaction:48923;reaction:48924;reaction:48925;reaction:48931;reaction:48932;reaction:48938;reaction:48943;reaction:48944;reaction:48945;reaction:48952;reaction:48954;r…	https://imi-immuniverse.elixir-luxembourg.org/minerva/index.xhtml?id=UCmaps&search=reaction:48053;reaction:48064;reaction:48082;reaction:48159;reaction:48165;reaction:48212;reaction:48214;reaction:48262;reaction:48336;reaction:48376;reaction:48233;reaction:48106;reaction:48223;reaction:48247;reaction:48305;reaction:48374;reaction:48176;reaction:48050;reaction:48371;reaction:48279;reaction:48120;r…
Keratinocyte	EpithelialCell	4	JAK1, MAPK1, MAPK3, STAT3	https://imi-immuniverse.elixir-luxembourg.org/minerva/index.xhtml?id=ADmaps&search=reaction:48899;reaction:48907;reaction:49201;reaction:49226;reaction:49296;reaction:49421&search.perfect=true	https://imi-immuniverse.elixir-luxembourg.org/minerva/index.xhtml?id=UCmaps&search=reaction:48183;reaction:48258;reaction:48392;reaction:48216;reaction:48057;reaction:48264&search.perfect=true
Keratinocyte	EpithelialCell	6	CHUK, IKBKB, IKBKG, IL17RA, TRAF3IP2, TRAF6	https://imi-immuniverse.elixir-luxembourg.org/minerva/index.xhtml?id=ADmaps&search=reaction:48901;reaction:49106;reaction:49145;reaction:49239;reaction:49260;reaction:49313;reaction:49355;reaction:49486&search.perfect=true	https://imi-immuniverse.elixir-luxembourg.org/minerva/index.xhtml?id=UCmaps&search=reaction:48175;reaction:48178;reaction:48300;reaction:48386;reaction:48179;reaction:48318;reaction:48176;reaction:48095;reaction:48122;reaction:48243;reaction:48049;reaction:48120;reaction:48173;reaction:48354&search.perfect=true
Keratinocyte	EpithelialCell	5	EGR1, MAP2K1, MAP2K2, MAPK1, MAPK3	https://imi-immuniverse.elixir-luxembourg.org/minerva/index.xhtml?id=ADmaps&search=reaction:48934;reaction:48987;reaction:49054;reaction:49070;reaction:49152;reaction:49208;reaction:49310&search.perfect=true	https://imi-immuniverse.elixir-luxembourg.org/minerva/index.xhtml?id=UCmaps&search=reaction:48046;reaction:48113;reaction:48241;reaction:48259;reaction:48050;reaction:48371;reaction:48332;reaction:48189;reaction:48124;reaction:48365;reaction:48279&search.perfect=true
Keratinocyte	EpithelialCell	9	CHUK, IKBKB, IKBKG, IRAK1, IRAK2, IRAK4, MAP3K7, MYD88, TRAF6	https://imi-immuniverse.elixir-luxembourg.org/minerva/index.xhtml?id=ADmaps&search=reaction:49489;reaction:49491;reaction:49492;reaction:49494;reaction:49497;reaction:49498;reaction:49501;reaction:49505;reaction:49508;reaction:49511;reaction:49519;reaction:49520;reaction:49524;reaction:49525;reaction:49532;reaction:49533;reaction:49538&search.perfect=true	https://imi-immuniverse.elixir-luxembourg.org/minerva/index.xhtml?id=UCmaps&search=reaction:48243;reaction:48320;reaction:48176;reaction:48085;reaction:48300;reaction:48318;reaction:48386;reaction:48274;reaction:48285;reaction:48087;reaction:48148;reaction:48237;reaction:48049&search.perfect=true
Th1	EpithelialCell	6	CHUK, IKBKB, IKBKG, IRAK1, MAP3K7, TRAF6	https://imi-immuniverse.elixir-luxembourg.org/minerva/index.xhtml?id=ADmaps&search=reaction:49494;reaction:49501;reaction:49511;reaction:49519;reaction:49524;reaction:49530;reaction:49532;reaction:49536;reaction:49538&search.perfect=true	https://imi-immuniverse.elixir-luxembourg.org/minerva/index.xhtml?id=UCmaps&search=reaction:48167;reaction:48121;reaction:48175;reaction:48178;reaction:48173;reaction:48144;reaction:48202&search.perfect=true
Th1	EpithelialCell	6	IFNG, IFNGR1, IFNGR2, JAK1, JAK2, STAT1	https://imi-immuniverse.elixir-luxembourg.org/minerva/index.xhtml?id=ADmaps&search=reaction:49490;reaction:49493;reaction:49500;reaction:49506;reaction:49527;reaction:49529;reaction:49537;reaction:49539&search.perfect=true	https://imi-immuniverse.elixir-luxembourg.org/minerva/index.xhtml?id=UCmaps&search=reaction:48207;reaction:48246;reaction:48110;reaction:48051;reaction:48145;reaction:48084;reaction:48256;reaction:48229&search.perfect=true
Th2	EpithelialCell	5	IFNG, JAK1, JAK2, STAT1, TBX21	https://imi-immuniverse.elixir-luxembourg.org/minerva/index.xhtml?id=ADmaps&search=reaction:49495;reaction:49500;reaction:49503;reaction:49512;reaction:49514;reaction:49516;reaction:49517;reaction:49518;reaction:49526;reaction:49537&search.perfect=true	https://imi-immuniverse.elixir-luxembourg.org/minerva/index.xhtml?id=UCmaps&search=reaction:48408;reaction:48410;reaction:48400;reaction:48401;reaction:48404;reaction:48406;reaction:48409;reaction:48413;reaction:48411;reaction:48417&search.perfect=true
Th1	EpithelialCell	3	IL13, IL4, IL5	https://imi-immuniverse.elixir-luxembourg.org/minerva/index.xhtml?id=ADmaps&search=reaction:49541;reaction:49555;reaction:49571;reaction:49573;reaction:49580;reaction:49582;reaction:49587;reaction:49602;reaction:49603;reaction:49604;reaction:49607;reaction:49617;reaction:49620;reaction:49639;reaction:49648;reaction:49650;reaction:49655;reaction:49657;reaction:49663&search.perfect=true	https://imi-immuniverse.elixir-luxembourg.org/minerva/index.xhtml?id=UCmaps&search=reaction:47652;reaction:47691;reaction:47714;reaction:47832;reaction:47887;reaction:47620;reaction:47660;reaction:47875;reaction:47788;reaction:47962&search.perfect=true
Th2	EpithelialCell	19	GATA3, IL13, IL1RAP, IL1RL1, IL2RG, IL33, IL4, IL4R, IL5, IRAK1, IRAK4, JAK1, MAP2K3, MAP2K6, MAP3K7, MAPK14, MYD88, STAT6, TRAF6	https://imi-immuniverse.elixir-luxembourg.org/minerva/index.xhtml?id=ADmaps&search=reaction:49541;reaction:49547;reaction:49552;reaction:49554;reaction:49555;reaction:49557;reaction:49561;reaction:49564;reaction:49569;reaction:49571;reaction:49573;reaction:49576;reaction:49579;reaction:49580;reaction:49582;reaction:49587;reaction:49593;reaction:49597;reaction:49602;reaction:49603;reaction:49604;r…	https://imi-immuniverse.elixir-luxembourg.org/minerva/index.xhtml?id=UCmaps&search=reaction:48002;reaction:48006;reaction:48009;reaction:48015;reaction:48021;reaction:48034;reaction:48041;reaction:48031;reaction:48019;reaction:48011;reaction:48028;reaction:48017;reaction:48030;reaction:48032;reaction:48003;reaction:48005;reaction:48008;reaction:48023;reaction:48037;reaction:48038;reaction:48004;r…
Th2	EpithelialCell	7	CHUK, IKBKB, IKBKG, IRAK1, MAP3K14, MAP3K7, TRAF6	https://imi-immuniverse.elixir-luxembourg.org/minerva/index.xhtml?id=ADmaps&search=reaction:49553;reaction:49567;reaction:49578;reaction:49586;reaction:49590;reaction:49598;reaction:49605;reaction:49612;reaction:49613;reaction:49627;reaction:49628;reaction:49636;reaction:49643;reaction:49646;reaction:49652&search.perfect=true	https://imi-immuniverse.elixir-luxembourg.org/minerva/index.xhtml?id=UCmaps&search=reaction:48237;reaction:48300;reaction:48318;reaction:48386;reaction:48049;reaction:48176;reaction:48093;reaction:48160;reaction:48085;reaction:48274;reaction:48243&search.perfect=true
AD Main map	Th1	7	CHUK, IKBKB, IKBKG, IL17RA, MAP3K7, TRAF3IP2, TRAF6	https://imi-immuniverse.elixir-luxembourg.org/minerva/index.xhtml?id=ADmaps&search=reaction:49553;reaction:49568;reaction:49598;reaction:49609;reaction:49610;reaction:49613;reaction:49623;reaction:49633;reaction:49652&search.perfect=true	https://imi-immuniverse.elixir-luxembourg.org/minerva/index.xhtml?id=UCmaps&search=reaction:48199;reaction:48282;reaction:48179;reaction:48354;reaction:48390;reaction:48120&search.perfect=true
Th1	Th1	8	CHUK, IKBKB, IKBKG, IL1RAP, IRAK1, MAP3K7, MYD88, TRAF6	https://imi-immuniverse.elixir-luxembourg.org/minerva/index.xhtml?id=ADmaps&search=reaction:49553;reaction:49557;reaction:49567;reaction:49568;reaction:49598;reaction:49610;reaction:49613;reaction:49627;reaction:49628;reaction:49633;reaction:49635;reaction:49646;reaction:49652;reaction:49669&search.perfect=true	https://imi-immuniverse.elixir-luxembourg.org/minerva/index.xhtml?id=UCmaps&search=reaction:48144;reaction:48235;reaction:48175;reaction:48178;reaction:48202;reaction:48173;reaction:48167;reaction:48121;reaction:48260;reaction:48197&search.perfect=true
