# Supplementary material for: Identification of shared and unique mechanisms of atopic dermatitis and ulcerative colitis by construction and computational analysis of disease maps
Source: Comput Struct Biotechnol J. 2025 Sep 7;27:4007–18. doi: 10.1016/j.csbj.2025.09.008 (PMC12465054; doi:10.1016/j.csbj.2025.09.008)
Supplement: Supplementary file 5 — Supplementary material [file mmc5.xlsx]

## Sheet: Sheet1
AD map	AD map link	UC map	UC map link	common_group_size	common_group
Keratinocyte	https://imi-immuniverse.elixir-luxembourg.org/minerva/index.xhtml?id=ADTopSubmaps28-10-24&search=reaction:43250;reaction:43251;reaction:43255;reaction:43260;reaction:43284;reaction:43292;reaction:43321;reaction:43356;reaction:43357;reaction:43362;reaction:43377;reaction:43379;reaction:43402;reaction:43406;reaction:43419;reaction:43425;reaction:43440;reaction:43443;reaction:43445;reaction:43447;re…	UC Main map	https://imi-immuniverse.elixir-luxembourg.org/minerva/index.xhtml?id=UCTopSubmaps28-10-24&search=reaction:44231;reaction:43942;reaction:44217;reaction:44140;reaction:43828;reaction:44036;reaction:44123;reaction:44000;reaction:44047;reaction:44229;reaction:43848;reaction:43935;reaction:43860;reaction:43870;reaction:43883;reaction:43940;reaction:43974;reaction:43988;reaction:44028;reaction:44188;re…	13	CCL17, CCL20, CCL22, CXCL10, CXCL11, CXCL8, CXCL9, IL18, IL1B, IL33, MMP9, NLRP3, TNF
AD Main map	https://imi-immuniverse.elixir-luxembourg.org/minerva/index.xhtml?id=ADTopSubmaps28-10-24&search=reaction:43248;reaction:43253;reaction:43264;reaction:43266;reaction:43267;reaction:43271;reaction:43273;reaction:43282;reaction:43283;reaction:43284;reaction:43290;reaction:43292;reaction:43295;reaction:43296;reaction:43299;reaction:43313;reaction:43317;reaction:43322;reaction:43324;reaction:43331;re…	UC Main map	https://imi-immuniverse.elixir-luxembourg.org/minerva/index.xhtml?id=UCTopSubmaps28-10-24&search=reaction:44390;reaction:44547;reaction:44451;reaction:44303;reaction:44425;reaction:44408;reaction:44450;reaction:44456;reaction:44475;reaction:44527;reaction:44411;reaction:44591;reaction:44339;reaction:44340;reaction:44274;reaction:44414;reaction:44500;reaction:44514;reaction:44586;reaction:44400;re…	50	CASP1, CCL26, CHUK, CLDN1, CXCL10, CXCL8, EGR1, GRB2, HRAS, IFNG, IFNGR1, IFNGR2, IKBKB, IKBKG, IL10RB, IL13, IL13RA1, IL13RA2, IL17A, IL17RA, IL17RC, IL18, IL1B, IL22, IL22RA1, IL4R, IRF1, JAK1, JAK2, MAP2K1, MAP2K2, MAP3K14, MAP3K7, MAPK1, MAPK3, MMP9, NLRP3, PTPN11, PYCARD, RAF1, S100A8, S100A9, SOCS3, SOS1, STAT1, STAT3, STAT6, TNF, TRAF3IP2, TRAF6
Th2	https://imi-immuniverse.elixir-luxembourg.org/minerva/index.xhtml?id=ADTopSubmaps28-10-24&search=reaction:43252;reaction:43404;reaction:43448;reaction:43489;reaction:43588;reaction:43603;reaction:43746;reaction:43748&search.perfect=true	UC Main map	https://imi-immuniverse.elixir-luxembourg.org/minerva/index.xhtml?id=UCTopSubmaps28-10-24&search=reaction:44530;reaction:44556;reaction:44325;reaction:44344;reaction:44438;reaction:44293;reaction:44302;reaction:44410;reaction:44436;reaction:44425;reaction:44493;reaction:44516;reaction:44576;reaction:44501&search.perfect=true	6	CHUK, IKBKB, IKBKG, IL17RA, TRAF3IP2, TRAF6
AD Main map	https://imi-immuniverse.elixir-luxembourg.org/minerva/index.xhtml?id=ADTopSubmaps28-10-24&search=reaction:43285;reaction:43323;reaction:43395;reaction:43531;reaction:43552;reaction:43703;reaction:43768&search.perfect=true	Th1	https://imi-immuniverse.elixir-luxembourg.org/minerva/index.xhtml?id=UCTopSubmaps28-10-24&search=reaction:44321;reaction:44506;reaction:44594;reaction:44426;reaction:44386;reaction:44397;reaction:44341;reaction:44398;reaction:44447;reaction:44304;reaction:44458&search.perfect=true	5	EGR1, MAP2K1, MAP2K2, MAPK1, MAPK3
Th1	https://imi-immuniverse.elixir-luxembourg.org/minerva/index.xhtml?id=ADTopSubmaps28-10-24&search=reaction:43291;reaction:43293;reaction:43549;reaction:43740;reaction:43777;reaction:43811&search.perfect=true	Th1	https://imi-immuniverse.elixir-luxembourg.org/minerva/index.xhtml?id=UCTopSubmaps28-10-24&search=reaction:44598;reaction:44390;reaction:44547;reaction:44578;reaction:44411;reaction:44591&search.perfect=true	4	JAK1, MAPK1, MAPK3, STAT3
Keratinocyte	https://imi-immuniverse.elixir-luxembourg.org/minerva/index.xhtml?id=ADTopSubmaps28-10-24&search=reaction:43598;reaction:43599;reaction:43627;reaction:43678;reaction:43765&search.perfect=true	EpithelialCell	https://imi-immuniverse.elixir-luxembourg.org/minerva/index.xhtml?id=UCTopSubmaps28-10-24&search=reaction:44641;reaction:44628;reaction:44649;reaction:44635;reaction:44646&search.perfect=true	5	MAP2K3, MAP2K6, MAP3K7, MAPK14, TRAF6
Keratinocyte	https://imi-immuniverse.elixir-luxembourg.org/minerva/index.xhtml?id=ADTopSubmaps28-10-24&search=reaction:42593;reaction:42595;reaction:42596;reaction:42597;reaction:42599;reaction:42603;reaction:42605;reaction:42610;reaction:42611;reaction:42612;reaction:42617;reaction:42618;reaction:42624;reaction:42625;reaction:42629;reaction:42632;reaction:42636;reaction:42645;reaction:42649;reaction:42652;re…	EpithelialCell	https://imi-immuniverse.elixir-luxembourg.org/minerva/index.xhtml?id=UCTopSubmaps28-10-24&search=reaction:44225;reaction:43913;reaction:43969;reaction:43970;reaction:43977;reaction:44063;reaction:44197;reaction:44134;reaction:44145;reaction:44057;reaction:44083;reaction:44148;reaction:44163;reaction:43871;reaction:43901;reaction:43890;reaction:43918;reaction:43978;reaction:43979;reaction:43993;re…	34	CCL17, CCL2, CCL20, CCL22, CCR3, CCR4, CCR6, CCR7, CD177, CHI3L1, CXCL10, CXCL8, CXCR2, CXCR3, IFNG, IL10, IL13, IL13RA2, IL17A, IL18, IL1B, IL1RN, IL2, IL22, IL33, IL37, IL4, IL5, IL6, IL9, TACR1, TLR2, TNF, TNFRSF1B
Keratinocyte	https://imi-immuniverse.elixir-luxembourg.org/minerva/index.xhtml?id=ADTopSubmaps28-10-24&search=reaction:42652;reaction:42752;reaction:42811;reaction:43022&search.perfect=true	EpithelialCell	https://imi-immuniverse.elixir-luxembourg.org/minerva/index.xhtml?id=UCTopSubmaps28-10-24&search=reaction:44235;reaction:44238;reaction:44239;reaction:44243;reaction:44249;reaction:44251&search.perfect=true	1	IFNG
Th1	https://imi-immuniverse.elixir-luxembourg.org/minerva/index.xhtml?id=ADTopSubmaps28-10-24&search=reaction:42605;reaction:42609;reaction:42612;reaction:42653;reaction:42692;reaction:42695;reaction:42720;reaction:42792;reaction:42801;reaction:42907;reaction:42909;reaction:42936;reaction:42939;reaction:42980&search.perfect=true	EpithelialCell	https://imi-immuniverse.elixir-luxembourg.org/minerva/index.xhtml?id=UCTopSubmaps28-10-24&search=reaction:44315;reaction:44406;reaction:44409;reaction:44441;reaction:44459;reaction:44465;reaction:44523;reaction:44549;reaction:44553;reaction:44439;reaction:44352;reaction:44384;reaction:44520;reaction:44557;reaction:44571;reaction:44273;reaction:44279;reaction:44517;reaction:44533;reaction:44577;re…	10	AHR, CCL26, CLDN1, CXCL1, CXCL8, IL18, IL1B, IL6, SOCS3, TNF
Th1	https://imi-immuniverse.elixir-luxembourg.org/minerva/index.xhtml?id=ADTopSubmaps28-10-24&search=reaction:42597;reaction:42599;reaction:42603;reaction:42820;reaction:42828;reaction:42847;reaction:42866;reaction:42913;reaction:42914;reaction:42921;reaction:42940;reaction:42946;reaction:42974;reaction:43014&search.perfect=true	EpithelialCell	https://imi-immuniverse.elixir-luxembourg.org/minerva/index.xhtml?id=UCTopSubmaps28-10-24&search=reaction:44615;reaction:44616;reaction:44618;reaction:44630;reaction:44642;reaction:44648;reaction:44612;reaction:44621;reaction:44623;reaction:44625;reaction:44640;reaction:44627;reaction:44629;reaction:44633;reaction:44645;reaction:44647;reaction:44650;reaction:44652&search.perfect=true	3	IL13, IL4, IL5
AD Main map	https://imi-immuniverse.elixir-luxembourg.org/minerva/index.xhtml?id=ADTopSubmaps28-10-24&search=reaction:43071;reaction:43079;reaction:43080;reaction:43093;reaction:43109;reaction:43110;reaction:43111;reaction:43115;reaction:43116;reaction:43117&search.perfect=true	EpithelialCell	https://imi-immuniverse.elixir-luxembourg.org/minerva/index.xhtml?id=UCTopSubmaps28-10-24&search=reaction:44250;reaction:44253;reaction:44240;reaction:44245;reaction:44235;reaction:44238;reaction:44239;reaction:44243;reaction:44249;reaction:44251&search.perfect=true	5	IFNG, JAK1, JAK2, STAT1, TBX21
Th2	https://imi-immuniverse.elixir-luxembourg.org/minerva/index.xhtml?id=ADTopSubmaps28-10-24&search=reaction:43065;reaction:43069;reaction:43071;reaction:43075;reaction:43087;reaction:43093;reaction:43095;reaction:43102&search.perfect=true	EpithelialCell	https://imi-immuniverse.elixir-luxembourg.org/minerva/index.xhtml?id=UCTopSubmaps28-10-24&search=reaction:44339;reaction:44329;reaction:44581;reaction:44528;reaction:44593;reaction:44480;reaction:44327;reaction:44340&search.perfect=true	6	IFNG, IFNGR1, IFNGR2, JAK1, JAK2, STAT1
Keratinocyte	https://imi-immuniverse.elixir-luxembourg.org/minerva/index.xhtml?id=ADTopSubmaps28-10-24&search=reaction:43078;reaction:43086;reaction:43089;reaction:43094;reaction:43098;reaction:43100;reaction:43101;reaction:43112;reaction:43113&search.perfect=true	EpithelialCell	https://imi-immuniverse.elixir-luxembourg.org/minerva/index.xhtml?id=UCTopSubmaps28-10-24&search=reaction:44556;reaction:44410;reaction:44436;reaction:44370;reaction:44266;reaction:44318;reaction:44473&search.perfect=true	6	CHUK, IKBKB, IKBKG, IRAK1, MAP3K7, TRAF6
Th2	https://imi-immuniverse.elixir-luxembourg.org/minerva/index.xhtml?id=ADTopSubmaps28-10-24&search=reaction:43067;reaction:43070;reaction:43073;reaction:43076;reaction:43083;reaction:43085;reaction:43086;reaction:43089;reaction:43092;reaction:43094;reaction:43098;reaction:43100;reaction:43101;reaction:43106;reaction:43107;reaction:43113;reaction:43114&search.perfect=true	EpithelialCell	https://imi-immuniverse.elixir-luxembourg.org/minerva/index.xhtml?id=UCTopSubmaps28-10-24&search=reaction:44438;reaction:44493;reaction:44331;reaction:44417;reaction:44474;reaction:44501;reaction:44293;reaction:44302;reaction:44576;reaction:44490;reaction:44599;reaction:44559;reaction:44550&search.perfect=true	9	CHUK, IKBKB, IKBKG, IRAK1, IRAK2, IRAK4, MAP3K7, MYD88, TRAF6
Th1	https://imi-immuniverse.elixir-luxembourg.org/minerva/index.xhtml?id=ADTopSubmaps28-10-24&search=reaction:43122;reaction:43129;reaction:43131;reaction:43149;reaction:43154;reaction:43158;reaction:43163;reaction:43184;reaction:43187;reaction:43189;reaction:43192;reaction:43199;reaction:43206;reaction:43207;reaction:43216;reaction:43219;reaction:43220;reaction:43225;reaction:43236&search.perfect=tr…	EpithelialCell	https://imi-immuniverse.elixir-luxembourg.org/minerva/index.xhtml?id=UCTopSubmaps28-10-24&search=reaction:43863;reaction:43874;reaction:44005;reaction:44092;reaction:44114;reaction:44083;reaction:44148;reaction:44163;reaction:43871;reaction:43901&search.perfect=true	3	IL13, IL4, IL5
Th2	https://imi-immuniverse.elixir-luxembourg.org/minerva/index.xhtml?id=ADTopSubmaps28-10-24&search=reaction:43166;reaction:43200;reaction:43205;reaction:43210;reaction:43211;reaction:43224;reaction:43234;reaction:43241;reaction:43243&search.perfect=true	EpithelialCell	https://imi-immuniverse.elixir-luxembourg.org/minerva/index.xhtml?id=UCTopSubmaps28-10-24&search=reaction:44448;reaction:44535;reaction:44530;reaction:44425;reaction:44264;reaction:44516&search.perfect=true	7	CHUK, IKBKB, IKBKG, IL17RA, MAP3K7, TRAF3IP2, TRAF6
Keratinocyte	https://imi-immuniverse.elixir-luxembourg.org/minerva/index.xhtml?id=ADTopSubmaps28-10-24&search=reaction:43148;reaction:43155;reaction:43166;reaction:43167;reaction:43168;reaction:43200;reaction:43205;reaction:43208;reaction:43210;reaction:43211;reaction:43212;reaction:43228;reaction:43234;reaction:43241&search.perfect=true	Th2	https://imi-immuniverse.elixir-luxembourg.org/minerva/index.xhtml?id=UCTopSubmaps28-10-24&search=reaction:44312;reaction:44266;reaction:44473;reaction:44410;reaction:44436;reaction:44348;reaction:44370;reaction:44556;reaction:44469;reaction:44318&search.perfect=true	8	CHUK, IKBKB, IKBKG, IL1RAP, IRAK1, MAP3K7, MYD88, TRAF6
Th2	https://imi-immuniverse.elixir-luxembourg.org/minerva/index.xhtml?id=ADTopSubmaps28-10-24&search=reaction:43128;reaction:43147;reaction:43152;reaction:43155;reaction:43156;reaction:43161;reaction:43167;reaction:43181;reaction:43193;reaction:43200;reaction:43208;reaction:43210;reaction:43228;reaction:43234;reaction:43241&search.perfect=true	Th2	https://imi-immuniverse.elixir-luxembourg.org/minerva/index.xhtml?id=UCTopSubmaps28-10-24&search=reaction:44522;reaction:44438;reaction:44543;reaction:44599;reaction:44501;reaction:44293;reaction:44302;reaction:44576;reaction:44493;reaction:44490;reaction:44559&search.perfect=true	7	CHUK, IKBKB, IKBKG, IRAK1, MAP3K14, MAP3K7, TRAF6
AD Main map	https://imi-immuniverse.elixir-luxembourg.org/minerva/index.xhtml?id=ADTopSubmaps28-10-24&search=reaction:43119;reaction:43120;reaction:43122;reaction:43125;reaction:43127;reaction:43129;reaction:43131;reaction:43136;reaction:43143;reaction:43148;reaction:43149;reaction:43154;reaction:43155;reaction:43158;reaction:43163;reaction:43165;reaction:43168;reaction:43172;reaction:43175;reaction:43183;re…	Th2	https://imi-immuniverse.elixir-luxembourg.org/minerva/index.xhtml?id=UCTopSubmaps28-10-24&search=reaction:44643;reaction:44631;reaction:44627;reaction:44629;reaction:44633;reaction:44645;reaction:44647;reaction:44650;reaction:44652;reaction:44635;reaction:44619;reaction:44615;reaction:44616;reaction:44618;reaction:44630;reaction:44642;reaction:44648;reaction:44638;reaction:44634;reaction:44626;re…	19	GATA3, IL13, IL1RAP, IL1RL1, IL2RG, IL33, IL4, IL4R, IL5, IRAK1, IRAK4, JAK1, MAP2K3, MAP2K6, MAP3K7, MAPK14, MYD88, STAT6, TRAF6
