# Supplementary material for: Identification of shared and unique mechanisms of atopic dermatitis and ulcerative colitis by construction and computational analysis of disease maps
Source: Comput Struct Biotechnol J. 2025 Sep 7;27:4007–18. doi: 10.1016/j.csbj.2025.09.008 (PMC12465054; doi:10.1016/j.csbj.2025.09.008)
Supplement: Supplementary file 6 — Supplementary material [file mmc6.xlsx]

## Sheet: Sheet1
Map	File name in the S9b	Main pathways
AD Keratinocyte	AD_218	F2RL1, EGR1, IL4r, IL13RA1, IL17RA, IL17RB, IL31RA, OSMR, IL7R, CRLF2, IFNG, IL22, FAS, IL10RA, IL10RB, NLRP3, linoleic acid
AD main map	AD_219	AHR, TNFSRF4, TCR, IL25r, CCR4, CCR8, HRH4, HRH1, CD28, LTB4R, TSLPR, IL2RA, CD1A, CTLA4, CCR5, IL31R, IL37R, IGER, ITGAM, TCR, CD40, MRGPAX2, TACR1, TNFRSF18, CCR7, IL13RA2, CXCR2, CXCR1, LTB4R, TLR2, VEGFC
AD Th2	AD_220	IL17RA, IL17RB, CRLF2, IL7R, CCR4
AD Th1	AD_221	IL1B, TRAF-TAB-MAPK
UC main map	UC_222	CXCL16, TNFSRF1A, MMP7, IL9R, NOD2, TLR2, TLR4, IL36R, TACR1, IL10R, TNFSRF12A, HTR4, HTR3, IL36R, ITGaEb7, TGFBR, IL6R, IL21R, IL2R, CCR4, CXCL16, CXCR3, TCR, TNFRSF18, MSR1, CXCR3, IGG1, CCR9, TNFRSF25, KLRB1, IL13RA2, FPR1, IL1RN
UC Epithelial cell	UC_222	TLR2, TLR4, EGR1, L-tryptophan, IL1RL2, IL1RAP, AP-1, SLC6A14, TACR1, BAD, CASR3, IRF1, linoleic acid
This is the content of the files in the Supplementary Material S9b archive
