# Supplementary material for: Identification of shared and unique mechanisms of atopic dermatitis and ulcerative colitis by construction and computational analysis of disease maps
Source: Comput Struct Biotechnol J. 2025 Sep 7;27:4007–18. doi: 10.1016/j.csbj.2025.09.008 (PMC12465054; doi:10.1016/j.csbj.2025.09.008)
Supplement: Supplementary file 7 — Supplementary material [file mmc7.zip]

Archive with 12 entries (12 files):
- AD_218.xml.pdf
- __MACOSX/._AD_218.xml.pdf
- AD_219.xml.pdf
- __MACOSX/._AD_219.xml.pdf
- AD_220.xml.pdf
- __MACOSX/._AD_220.xml.pdf
- AD_221.xml.pdf
- __MACOSX/._AD_221.xml.pdf
- UC_222.xml.pdf
- __MACOSX/._UC_222.xml.pdf
- UC_223.xml.pdf
- __MACOSX/._UC_223.xml.pdf
