# Supplementary material for: Identification of shared and unique mechanisms of atopic dermatitis and ulcerative colitis by construction and computational analysis of disease maps
Source: Comput Struct Biotechnol J. 2025 Sep 7;27:4007–18. doi: 10.1016/j.csbj.2025.09.008 (PMC12465054; doi:10.1016/j.csbj.2025.09.008)
Supplement: Supplementary file 8 — Supplementary material [file mmc8.xls]

## Sheet: S7 Drugs that target elements i
name	drug_db	drug_id	trg_db	trg_id	references
Atorvastatin	DRUGBANK	DB01076	HGNC_SYMBOL	AHR	PUBMED:17327465;PUBMED:23703578;PUBMED:26366873
BENZOTHIAZOLE	DRUGBANK	DB08624	HGNC_SYMBOL	AHR	PUBMED:16705413
Cantharidin	DRUGBANK	DB12328	HGNC_SYMBOL	AHR	PUBMED:14644660
Diosmin	DRUGBANK	DB08995	HGNC_SYMBOL	AHR	PUBMED:14644660
Emodin	DRUGBANK	DB07715	HGNC_SYMBOL	AHR	PUBMED:14644660
Epigallocatechin gallate	DRUGBANK	DB12116	HGNC_SYMBOL	AHR	PUBMED:11064004
Flutamide	DRUGBANK	DB00499	HGNC_SYMBOL	AHR	PUBMED:17327465
Ginseng	DRUGBANK	DB01404	HGNC_SYMBOL	IL6	PUBMED:14642426;PUBMED:17436372
Ginseng	DRUGBANK	DB01404	HGNC_SYMBOL	AHR	PUBMED:19022240
Indigotindisulfonic Acid	DRUGBANK	DB11577	HGNC_SYMBOL	AHR	PUBMED:11425848;PUBMED:15001395
Indirubin	DRUGBANK	DB12379	HGNC_SYMBOL	AHR	PUBMED:15056799;PUBMED:25329374
Indirubin-3'-Monoxime	DRUGBANK	DB02052	HGNC_SYMBOL	AHR	PUBMED:15001395
Kynurenic Acid	DRUGBANK	DB11937	HGNC_SYMBOL	AHR	PUBMED:20106948
Leflunomide	DRUGBANK	DB01097	HGNC_SYMBOL	AHR	PUBMED:17327465;PUBMED:20957046
Mexiletine	DRUGBANK	DB00379	HGNC_SYMBOL	AHR	PUBMED:17327465
Nimodipine	DRUGBANK	DB00393	HGNC_SYMBOL	AHR	PUBMED:17327465
Omeprazole	DRUGBANK	DB00338	HGNC_SYMBOL	AHR	PUBMED:9139728
Quercetin	DRUGBANK	DB04216	HGNC_SYMBOL	AHR	PUBMED:19299563
Resveratrol	DRUGBANK	DB02709	HGNC_SYMBOL	AHR	PUBMED:15634023
TAPINAROF	CHEMBL_COMPOUND	CHEMBL259571	HGNC_SYMBOL	AHR	PUBMED:28595996;PUBMED:30612986;PUBMED:33157177
beta-Naphthoflavone	DRUGBANK	DB06732	HGNC_SYMBOL	AHR	PUBMED:10620335;PUBMED:1658599
Minocycline	DRUGBANK	DB01017	HGNC_SYMBOL	IL1B	PUBMED:11246672;PUBMED:12211491;PUBMED:8943052;PUBMED:9413935
CARLUMAB	CHEMBL_COMPOUND	CHEMBL1742999	HGNC_SYMBOL	CCL2	PUBMED:22487721
Chondroitin sulfate	DRUGBANK	DB09301	HGNC_SYMBOL	CCL2	PUBMED:16385517	systemic sclerosis
Danazol	DRUGBANK	DB01406	HGNC_SYMBOL	CCL2	PUBMED:11056242;PUBMED:11216879	endometriosis,
Mimosine	DRUGBANK	DB01055	HGNC_SYMBOL	CCL2	PUBMED:11936838;PUBMED:15698514	parasites, murine trichinellosis
MOGAMULIZUMAB	CHEMBL_COMPOUND	CHEMBL1743041	HGNC_SYMBOL	CCR4	PUBMED:21154168;PUBMED:27418646;PUBMED:28400633
Clove oil	DRUGBANK	DB11338	HGNC_SYMBOL	CXCL10	PUBMED:28407719
N-Methylleucine	DRUGBANK	DB04487	HGNC_SYMBOL	CXCL10	PUBMED:17016423;PUBMED:17139284
ABX-IL8	CHEMBL_COMPOUND	CHEMBL2109616	HGNC_SYMBOL	CXCL8	PUBMED:12107097	angiogenesis, tumor
Rivanicline	DRUGBANK	DB05855	HGNC_SYMBOL	CXCL8	PUBMED:16715250	UC, the name is wrong
DANIRIXIN	CHEMBL_COMPOUND	CHEMBL3039531	HGNC_SYMBOL	CXCR2	PUBMED:24504700
ELUBRIXIN	CHEMBL_COMPOUND	CHEMBL2178579	HGNC_SYMBOL	CXCR2	PUBMED:21426372
LADARIXIN	CHEMBL_COMPOUND	CHEMBL189475	HGNC_SYMBOL	CXCR2	PUBMED:21718305
NAVARIXIN	CHEMBL_COMPOUND	CHEMBL216981	HGNC_SYMBOL	CXCR2	PUBMED:17181143;PUBMED:17496165;PUBMED:17496166
REPARIXIN	CHEMBL_COMPOUND	CHEMBL191413	HGNC_SYMBOL	CXCR2	PUBMED:15282370;PUBMED:15302676
SX-682	CHEMBL_COMPOUND	CHEMBL4297480	HGNC_SYMBOL	CXCR2	PUBMED:31848188
AMG-811	CHEMBL_COMPOUND	CHEMBL2109450	HGNC_SYMBOL	IFNG	PUBMED:25213774
Emapalumab	DRUGBANK	DB14724	HGNC_SYMBOL	IFNG	PUBMED:29300693
FONTOLIZUMAB	CHEMBL_COMPOUND	CHEMBL2108459	HGNC_SYMBOL	IFNG	PUBMED:16507585
Glucosamine	DRUGBANK	DB01296	HGNC_SYMBOL	IFNG	PUBMED:16155294;PUBMED:16431966;PUBMED:16709188;PUBMED:17238806
Glucosamine	DRUGBANK	DB01296	HGNC_SYMBOL	TNF	PUBMED:12244074;PUBMED:15930455;PUBMED:16431966;PUBMED:16445576;PUBMED:16469053
Olsalazine	DRUGBANK	DB01250	HGNC_SYMBOL	IFNG	PUBMED:17034586;PUBMED:9797390
INTERFERON GAMMA-1B	CHEMBL_COMPOUND	CHEMBL1201564	HGNC_SYMBOL	IFNGR2	PUBMED:7617032
INTERFERON GAMMA-1B	CHEMBL_COMPOUND	CHEMBL1201564	HGNC_SYMBOL	IFNGR1	PUBMED:7617032
Interferon gamma-1b	DRUGBANK	DB00033	HGNC_SYMBOL	IFNGR1	PUBMED:11752352;PUBMED:17251453;PUBMED:17618444
Interferon gamma-1b	DRUGBANK	DB00033	HGNC_SYMBOL	IFNGR2	PUBMED:11752352;PUBMED:17239631;PUBMED:17618444
Arsenic trioxide	DRUGBANK	DB01169	HGNC_SYMBOL	MAPK3	PUBMED:12472888;PUBMED:14516795;PUBMED:14674888;PUBMED:15849723;PUBMED:17158527
Fostamatinib	DRUGBANK	DB12010	HGNC_SYMBOL	JAK2	PUBMED:26516587
EFLEPEDOCOKIN ALFA	CHEMBL_COMPOUND	CHEMBL4594542	HGNC_SYMBOL	IL10RB	PUBMED:29670279
PEGILODECAKIN	CHEMBL_COMPOUND	CHEMBL3989992	HGNC_SYMBOL	IL10RB	PUBMED:30790069
PEGINTERFERON LAMBDA-1A	CHEMBL_COMPOUND	CHEMBL2108723	HGNC_SYMBOL	IL10RB	PUBMED:26357610
ANRUKINZUMAB	CHEMBL_COMPOUND	CHEMBL1742985	HGNC_SYMBOL	IL13	PUBMED:21622864;PUBMED:25567115
CENDAKIMAB	CHEMBL_COMPOUND	CHEMBL4297864	HGNC_SYMBOL	IL13	PUBMED:28455782
CNTO-5825	CHEMBL_COMPOUND	CHEMBL2109464	HGNC_SYMBOL	IL13	PUBMED:26124191
LEBRIKIZUMAB	CHEMBL_COMPOUND	CHEMBL1743035	HGNC_SYMBOL	IL13	PUBMED:23357170
QAX-576	CHEMBL_COMPOUND	CHEMBL2109465	HGNC_SYMBOL	IL13	PUBMED:25226850
ROMILKIMAB	CHEMBL_COMPOUND	CHEMBL4298097	HGNC_SYMBOL	IL4	PUBMED:30337444;PUBMED:32963047
ROMILKIMAB	CHEMBL_COMPOUND	CHEMBL4298097	HGNC_SYMBOL	IL13	PUBMED:30337444;PUBMED:32963047
TRALOKINUMAB	CHEMBL_COMPOUND	CHEMBL1743081	HGNC_SYMBOL	IL13	PUBMED:21895629
REMTOLUMAB	CHEMBL_COMPOUND	CHEMBL4297863	HGNC_SYMBOL	TNF	PUBMED:28744796;PUBMED:28941216;PUBMED:31508202
Canakinumab	DRUGBANK	DB06168	HGNC_SYMBOL	IL1B	PUBMED:19169963
GEVOKIZUMAB	CHEMBL_COMPOUND	CHEMBL1743026	HGNC_SYMBOL	IL1B	PUBMED:21048425
Gallium nitrate	DRUGBANK	DB05260	HGNC_SYMBOL	IL1B	PUBMED:16122880
LUTIKIZUMAB	CHEMBL_COMPOUND	CHEMBL4594518	HGNC_SYMBOL	IL1B	PUBMED:30552176;PUBMED:30653843
RILONACEPT	CHEMBL_COMPOUND	CHEMBL1201830	HGNC_SYMBOL	IL1B	PUBMED:20140476
Rilonacept	DRUGBANK	DB06372	HGNC_SYMBOL	IL1B	PUBMED:23319019;PUBMED:23553601
Rilonacept	DRUGBANK	DB06372	HGNC_SYMBOL	IL1RN	PUBMED:12815153;PUBMED:23319019
ASTEGOLIMAB	CHEMBL_COMPOUND	CHEMBL4594385	HGNC_SYMBOL	IL1RAP	PUBMED:33872652
ASTEGOLIMAB	CHEMBL_COMPOUND	CHEMBL4594385	HGNC_SYMBOL	IL1RL1	PUBMED:33872652
IMSIDOLIMAB	CHEMBL_COMPOUND	CHEMBL4650441	HGNC_SYMBOL	IL1RAP	PUBMED:33919434
SPESOLIMAB	CHEMBL_COMPOUND	CHEMBL4297911	HGNC_SYMBOL	IL1RAP	PUBMED:31773994
(1H-indol-3-yl)-(2-mercapto-ethoxyimino)-acetic acid	DRUGBANK	DB03455	HGNC_SYMBOL	IL2	PUBMED:10592235
(R)‚ÄîN[2-[1-(aminoiminomethyl)-3-piperidinyl]-1-oxoethyl]-4-(phenylethynyl)-l-phenylalanine methylester	DRUGBANK	DB03453	HGNC_SYMBOL	IL2	PUBMED:10592235;PUBMED:17016423;PUBMED:17139284
2-[2-(2-Cyclohexyl-2-Guanidino-Acetylamino)-Acetylamino]-N-(3-Mercapto-Propyl)-Propionamide	DRUGBANK	DB04278	HGNC_SYMBOL	IL2	PUBMED:10592235;PUBMED:17016423;PUBMED:17139284
3-Mercapto-1-(1,3,4,9-Tetrahydro-B-Carbolin-2-Yl)-Propan-1-One	DRUGBANK	DB03372	HGNC_SYMBOL	IL2	PUBMED:10592235
5-[2,3-Dichloro-4-(5-{1-[2-(2-Guanidino-4-Methyl-Pentanoylamino)-Acetyl]-Piperidin-4-Yl}-1-Methyl-1h-Pyrazol-3-Yl)-Phenoxymethyl]-Furan-2-Carboxylic Acid	DRUGBANK	DB02581	HGNC_SYMBOL	IL2	PUBMED:10592235;PUBMED:17016423;PUBMED:17139284
Cefazolin	DRUGBANK	DB01327	HGNC_SYMBOL	IL2	PUBMED:28535470
Pseudoephedrine	DRUGBANK	DB00852	HGNC_SYMBOL	TNF	PUBMED:21631396;PUBMED:24365491
Pseudoephedrine	DRUGBANK	DB00852	HGNC_SYMBOL	IL2	PUBMED:21631396
SP2456	DRUGBANK	DB03957	HGNC_SYMBOL	IL2	PUBMED:10592235;PUBMED:17016423;PUBMED:17139284
SP4160	DRUGBANK	DB02555	HGNC_SYMBOL	IL2	PUBMED:10592235;PUBMED:17016423;PUBMED:17139284
FEZAKINUMAB	CHEMBL_COMPOUND	CHEMBL1743017	HGNC_SYMBOL	IL22	PUBMED:21747375
ETOKIMAB	CHEMBL_COMPOUND	CHEMBL4297580	HGNC_SYMBOL	IL33	PUBMED:31645451
ITEPEKIMAB	CHEMBL_COMPOUND	CHEMBL4594594	HGNC_SYMBOL	IL33	PUBMED:31562870
TORUDOKIMAB	CHEMBL_COMPOUND	CHEMBL4650487	HGNC_SYMBOL	IL33	PUBMED:34408465
PASCOLIZUMAB	CHEMBL_COMPOUND	CHEMBL2108119	HGNC_SYMBOL	IL4	PUBMED:12296858
Pascolizumab	DRUGBANK	DB06560	HGNC_SYMBOL	IL4	PUBMED:12296858
DEPEMOKIMAB	CHEMBL_COMPOUND	CHEMBL4650469	HGNC_SYMBOL	IL5	PUBMED:34292606	asthma
Mepolizumab	DRUGBANK	DB06612	HGNC_SYMBOL	IL5	PUBMED:14699394;PUBMED:18564273	hypereosinophilic syndromes, Eosinophilic oesophagitis
Pranlukast	DRUGBANK	DB01411	HGNC_SYMBOL	TNF	PUBMED:12801315;PUBMED:12801316;PUBMED:17430359
Pranlukast	DRUGBANK	DB01411	HGNC_SYMBOL	IL5	PUBMED:10773010;PUBMED:11972613;PUBMED:12692940;PUBMED:15650315;PUBMED:16892782	asthma
CLAZAKIZUMAB	CHEMBL_COMPOUND	CHEMBL2108589	HGNC_SYMBOL	IL6	PUBMED:26138593
ELSILIMOMAB	CHEMBL_COMPOUND	CHEMBL2108591	HGNC_SYMBOL	IL6	PUBMED:1715218
MEDI-5117	CHEMBL_COMPOUND	CHEMBL2109614	HGNC_SYMBOL	IL6	PUBMED:26744529
OLOKIZUMAB	CHEMBL_COMPOUND	CHEMBL1743050	HGNC_SYMBOL	IL6	PUBMED:24670876
PF-04236921	CHEMBL_COMPOUND	CHEMBL2109613	HGNC_SYMBOL	IL6	PUBMED:27672124
SIRUKUMAB	CHEMBL_COMPOUND	CHEMBL1743071	HGNC_SYMBOL	IL6	PUBMED:21392075
Siltuximab	DRUGBANK	DB09036	HGNC_SYMBOL	IL6	PUBMED:8823310
2-(1,1-DIMETHYLETHYL)9-FLUORO-3,6-DIHYDRO-7H-BENZ[H]-IMIDAZ[4,5-F]ISOQUINOLIN-7-ONE	DRUGBANK	DB04716	HGNC_SYMBOL	JAK2	PUBMED:10592235
BARICITINIB	CHEMBL_COMPOUND	CHEMBL2105759	HGNC_SYMBOL	JAK2	PUBMED:20363976
Baricitinib	DRUGBANK	DB11817	HGNC_SYMBOL	JAK2	PUBMED:27028914;PUBMED:28255337
DELGOCITINIB	CHEMBL_COMPOUND	CHEMBL4297507	HGNC_SYMBOL	JAK2	PUBMED:32511913
GUSACITINIB	CHEMBL_COMPOUND	CHEMBL4594275	HGNC_SYMBOL	JAK2	PUBMED:30919407;PUBMED:31356921
IZENCITINIB	CHEMBL_COMPOUND	CHEMBL4650343	HGNC_SYMBOL	JAK2	PUBMED:32161949
MOMELOTINIB	CHEMBL_COMPOUND	CHEMBL1078178	HGNC_SYMBOL	JAK2	PUBMED:19295546;PUBMED:20385788
NEZULCITINIB	CHEMBL_COMPOUND	CHEMBL4802163	HGNC_SYMBOL	JAK2	PUBMED:34318597
PEFICITINIB	CHEMBL_COMPOUND	CHEMBL3137308	HGNC_SYMBOL	JAK2	PUBMED:24818516
Ruxolitinib	DRUGBANK	DB08877	HGNC_SYMBOL	JAK2	PUBMED:23061804;PUBMED:23514013
Tofacitinib	DRUGBANK	DB08895	HGNC_SYMBOL	JAK2	PUBMED:10592235
4-(3-amino-1H-indazol-5-yl)-N-tert-butylbenzenesulfonamide	DRUGBANK	DB07162	HGNC_SYMBOL	JAK2	PUBMED:10592235
4-[(2-{4-[(CYCLOPROPYLCARBAMOYL)AMINO]-1H-PYRAZOL-3-YL}-1H-BENZIMIDAZOL-6-YL)METHYL]MORPHOLIN-4-IUM	DRUGBANK	DB08067	HGNC_SYMBOL	JAK2	PUBMED:10592235
5-phenyl-1H-indazol-3-amine	DRUGBANK	DB07161	HGNC_SYMBOL	JAK2	PUBMED:10592235
AT-9283	CHEMBL_COMPOUND	CHEMBL495727	HGNC_SYMBOL	JAK2	PUBMED:19143567;PUBMED:20507304
AZD-1480	CHEMBL_COMPOUND	CHEMBL1231124	HGNC_SYMBOL	JAK2	PUBMED:19962667;PUBMED:21138246
BMS-911543	CHEMBL_COMPOUND	CHEMBL3545215	HGNC_SYMBOL	JAK2	PUBMED:22015772;PUBMED:24766055
CT-1578	CHEMBL_COMPOUND	CHEMBL2035185	HGNC_SYMBOL	JAK2	PUBMED:22339472;PUBMED:22962687
FEDRATINIB	CHEMBL_COMPOUND	CHEMBL1287853	HGNC_SYMBOL	JAK2	PUBMED:18394554
FEDRATINIB HYDROCHLORIDE	CHEMBL_COMPOUND	CHEMBL4297216	HGNC_SYMBOL	JAK2	PUBMED:18394554
GANDOTINIB	CHEMBL_COMPOUND	CHEMBL2107823	HGNC_SYMBOL	JAK2	PUBMED:23584399;PUBMED:24766055
LESTAURTINIB	CHEMBL_COMPOUND	CHEMBL603469	HGNC_SYMBOL	JAK2	PUBMED:17984313
LS-104	CHEMBL_COMPOUND	CHEMBL5095023	HGNC_SYMBOL	JAK2	PUBMED:18483305
NS-018	CHEMBL_COMPOUND	CHEMBL3545217	HGNC_SYMBOL	JAK2	PUBMED:2282918
PACRITINIB	CHEMBL_COMPOUND	CHEMBL2035187	HGNC_SYMBOL	JAK2	PUBMED:21604762;PUBMED:22339472;PUBMED:22829080
PACRITINIB CITRATE	CHEMBL_COMPOUND	CHEMBL5095049	HGNC_SYMBOL	JAK2	PUBMED:21604762;PUBMED:22339472;PUBMED:22829080
XL-019	CHEMBL_COMPOUND	CHEMBL3545328	HGNC_SYMBOL	JAK2	PUBMED:24374145;PUBMED:24766055
ZOTIRACICLIB	CHEMBL_COMPOUND	CHEMBL1944698	HGNC_SYMBOL	JAK2	PUBMED:21860433
Purvalanol	DRUGBANK	DB02733	HGNC_SYMBOL	MAPK3	PUBMED:11752352
Seliciclib	DRUGBANK	DB06195	HGNC_SYMBOL	MAPK3	PUBMED:17108108
TEMUTERKIB	CHEMBL_COMPOUND	CHEMBL4650285	HGNC_SYMBOL	MAPK3	PUBMED:31744895
Ulixertinib	DRUGBANK	DB13930	HGNC_SYMBOL	MAPK3	PUBMED:28939558
5-iodotubercidin	DRUGBANK	DB04604	HGNC_SYMBOL	MAPK3	PUBMED:10592235
Sulindac	DRUGBANK	DB00605	HGNC_SYMBOL	MAPK3	PUBMED:11245463;PUBMED:12566304;PUBMED:15548677;PUBMED:16138927;PUBMED:16546990
Zinc	DRUGBANK	DB01593	HGNC_SYMBOL	S100A8	PUBMED:17050004
Zinc	DRUGBANK	DB01593	HGNC_SYMBOL	S100A9	PUBMED:17050004
Zinc acetate	DRUGBANK	DB14487	HGNC_SYMBOL	S100A8	PUBMED:17050004
Zinc acetate	DRUGBANK	DB14487	HGNC_SYMBOL	S100A9	PUBMED:17050004
Zinc chloride	DRUGBANK	DB14533	HGNC_SYMBOL	S100A8	PUBMED:17050004
Zinc chloride	DRUGBANK	DB14533	HGNC_SYMBOL	S100A9	PUBMED:17050004
Calcium	DRUGBANK	DB01373	HGNC_SYMBOL	S100A8	PUBMED:17050004
Calcium	DRUGBANK	DB01373	HGNC_SYMBOL	S100A9	PUBMED:17050004
Copper	DRUGBANK	DB09130	HGNC_SYMBOL	S100A8	PUBMED:14534351
Lyme disease vaccine (recombinant OspA)	DRUGBANK	DB00045	HGNC_SYMBOL	TLR2	PUBMED:14617145
S-(Dimethylarsenic)Cysteine	DRUGBANK	DB03963	HGNC_SYMBOL	TLR2	PUBMED:17016423;PUBMED:17139284
TOMARALIMAB	CHEMBL_COMPOUND	CHEMBL4298067	HGNC_SYMBOL	TLR2	PUBMED:23880971
Tuberculin Purified Protein Derivative	DRUGBANK	DB11601	HGNC_SYMBOL	TLR2	PUBMED:19056540;PUBMED:27942355
VB-201	CHEMBL_COMPOUND	CHEMBL4297333	HGNC_SYMBOL	TLR2	PUBMED:4116867
AFELIMOMAB	CHEMBL_COMPOUND	CHEMBL2108887	HGNC_SYMBOL	TNF	PUBMED:11373466
AZ9773	CHEMBL_COMPOUND	CHEMBL2109587	HGNC_SYMBOL	TNF	PUBMED:22340283
Adalimumab	DRUGBANK	DB00051	HGNC_SYMBOL	TNF	PUBMED:12044041;PUBMED:14532145;PUBMED:15022409;PUBMED:15046527
Afelimomab	DRUGBANK	DB04956	HGNC_SYMBOL	TNF	PUBMED:10829362
Amrinone	DRUGBANK	DB01427	HGNC_SYMBOL	TNF	PUBMED:10075051;PUBMED:10444479;PUBMED:11805217;PUBMED:11969359;PUBMED:1611705
Certolizumab pegol	DRUGBANK	DB08904	HGNC_SYMBOL	TNF	PUBMED:23620660;PUBMED:28976302
Chloroquine	DRUGBANK	DB00608	HGNC_SYMBOL	TNF	PUBMED:16418198;PUBMED:16670522;PUBMED:16761500;PUBMED:16870179;PUBMED:17456179
Clenbuterol	DRUGBANK	DB01407	HGNC_SYMBOL	TNF	PUBMED:10071758;PUBMED:11193379;PUBMED:15021963;PUBMED:16261833;PUBMED:17139543
Dexanabinol	DRUGBANK	DB06444	HGNC_SYMBOL	TNF	PUBMED:10202976;PUBMED:14664914
ETANERCEPT	CHEMBL_COMPOUND	CHEMBL1201572	HGNC_SYMBOL	TNF	PUBMED:10090426
Epinephrine	DRUGBANK	DB00668	HGNC_SYMBOL	TNF	PUBMED:7733399;PUBMED:8609227
Etanercept	DRUGBANK	DB00005	HGNC_SYMBOL	TNF	PUBMED:10206649;PUBMED:10338381;PUBMED:10357816;PUBMED:10375846;PUBMED:10405518;PUBMED:11752352
Glycyrrhizic acid	DRUGBANK	DB13751	HGNC_SYMBOL	TNF	PUBMED:24963489
Golimumab	DRUGBANK	DB06674	HGNC_SYMBOL	TNF	PUBMED:21079302
Infliximab	DRUGBANK	DB00065	HGNC_SYMBOL	TNF	PUBMED:11752352;PUBMED:12110154;PUBMED:15481318;PUBMED:15674127;PUBMED:15691217;PUBMED:15691299;PUBMED:15804598;PUBMED:16052578;PUBMED:16456024;PUBMED:16622728;PUBMED:17642244
Isopropyl alcohol	DRUGBANK	DB02325	HGNC_SYMBOL	TNF	PUBMED:10592235
LENERCEPT	CHEMBL_COMPOUND	CHEMBL2108208	HGNC_SYMBOL	TNF	PUBMED:1660140
NERELIMOMAB	CHEMBL_COMPOUND	CHEMBL2108566	HGNC_SYMBOL	TNF	PUBMED:15361500
ONERCEPT	CHEMBL_COMPOUND	CHEMBL2107911	HGNC_SYMBOL	TNF	PUBMED:20718590
OZORALIZUMAB	CHEMBL_COMPOUND	CHEMBL1743054	HGNC_SYMBOL	TNF	PUBMED:22155554
PEGSUNERCEPT	CHEMBL_COMPOUND	CHEMBL1743057	HGNC_SYMBOL	TNF	PUBMED:16331754
PLACULUMAB	CHEMBL_COMPOUND	CHEMBL2108739	HGNC_SYMBOL	TNF	PUBMED:20930515
Pomalidomide	DRUGBANK	DB08910	HGNC_SYMBOL	TNF	PUBMED:22917017
Thalidomide	DRUGBANK	DB01041	HGNC_SYMBOL	TNF	PUBMED:11752352;PUBMED:12046682;PUBMED:12102294;PUBMED:12105857;PUBMED:12113124;PUBMED:12167383;PUBMED:8755512
IGURATIMOD	CHEMBL_COMPOUND	CHEMBL2107455	HGNC_SYMBOL	TRAF3IP2	PUBMED:23116200;PUBMED:24123677;PUBMED:27793992;PUBMED:29798702;PUBMED:31918275
