# Supplementary material for: Identification of shared and unique mechanisms of atopic dermatitis and ulcerative colitis by construction and computational analysis of disease maps
Source: Comput Struct Biotechnol J. 2025 Sep 7;27:4007–18. doi: 10.1016/j.csbj.2025.09.008 (PMC12465054; doi:10.1016/j.csbj.2025.09.008)
Supplement: Supplementary file 9 — Supplementary material [file mmc9.xls]

## Sheet: drug_targets_per_cluster
Drug targets per each group of interactions
Cluster
name	targets	target_names
afelimomab	2	TNF
casopitant	2	TACR1
etanercept	3	TNF,TNFRSF1B
glucosamine	2	IFNG,TNF
pascolizumab	2	IL4
pranlukast	2	IL5,TNF
pseudoephedrine	2	IL2,TNF
remtolumab	2	IL17A,TNF
rilonacept	3	IL1B,IL1RN
romilkimab	2	IL13,IL4
vofopitant	2	TACR1
Cluster
name	targets	target_names
pascolizumab	2	IL4
romilkimab	2	IL13,IL4
Cluster
name	targets	target_names
afelimomab	2	TNF
etanercept	2	TNF
ginseng	2	AHR,IL6
rilonacept	2	IL1B
Cluster
name	targets	target_names
Cluster
name	targets	target_names
afelimomab	2	TNF
etanercept	2	TNF
glucosamine	2	MMP9,TNF
marimastat	2	MMP9
minocycline	2	IL1B,MMP9
rilonacept	2	IL1B
Cluster
name	targets	target_names
fostamatinib	3	MAP2K3,MAP2K6,MAPK14
r-1487	2	MAPK14
Cluster
name	targets	target_names
2-(1,1-dimethylethyl)9-fluoro-3,6-dihydro-7h-benz[h]-imidaz[4,5-f]isoquinolin-7-one	2	JAK1,JAK2
acetylcysteine	2	CHUK,IKBKB
acetylsalicylic acid	2	CASP1,IKBKB
afelimomab	2	TNF
arsenic trioxide	3	IKBKB,MAPK1,MAPK3
as-703988	2	MAP2K1,MAP2K2
azd-8330	2	MAP2K1,MAP2K2
baricitinib	4	JAK1,JAK2
binimetinib	3	MAP2K1,MAP2K2
bosutinib	2	MAP2K1,MAP2K2
calcium	2	S100A8,S100A9
ci-1040	2	MAP2K1,MAP2K2
cintredekin besudotox	3	IL13RA1,IL13RA2,IL4R
cobimetinib	3	MAP2K1,MAP2K2
cobimetinib fumarate	2	MAP2K1,MAP2K2
delgocitinib	2	JAK1,JAK2
dupilumab	2	IL4R
eflepedocokin alfa	2	IL10RB,IL22RA1
etanercept	2	TNF
fostamatinib	5	IKBKB,JAK1,JAK2,MAP2K2,RAF1
glucosamine	3	IFNG,MMP9,TNF
gusacitinib	2	JAK1,JAK2
interferon gamma-1b	4	IFNGR1,IFNGR2
izencitinib	2	JAK1,JAK2
marimastat	2	MMP9
mesalazine	2	CHUK,IKBKB
minocycline	3	CASP1,IL1B,MMP9
mirdametinib	2	MAP2K1,MAP2K2
momelotinib	2	JAK1,JAK2
nezulcitinib	2	JAK1,JAK2
peficitinib	2	JAK1,JAK2
pimasertib	2	MAP2K1,MAP2K2
purvalanol	2	MAPK1,MAPK3
refametinib	2	MAP2K1,MAP2K2
remtolumab	2	IL17A,TNF
rilonacept	2	IL1B
ro-4987655	2	MAP2K1,MAP2K2
ruxolitinib	2	JAK1,JAK2
seliciclib	2	MAPK1,MAPK3
selumetinib	2	MAP2K1,MAP2K2
selumetinib sulfate	2	MAP2K1,MAP2K2
sulfasalazine	2	CHUK,IKBKB
tak-733	2	MAP2K1,MAP2K2
temuterkib	2	MAPK1,MAPK3
tofacitinib	2	JAK1,JAK2
trametinib	2	MAP2K1,MAP2K2
ulixertinib	2	MAPK1,MAPK3
wx-554	2	MAP2K1,MAP2K2
zinc	3	MMP9,S100A8,S100A9
zinc acetate	3	MMP9,S100A8,S100A9
zinc chloride	3	MMP9,S100A8,S100A9
Cluster
name	targets	target_names
arsenic trioxide	2	MAPK1,MAPK3
baricitinib	2	JAK1
purvalanol	2	MAPK1,MAPK3
seliciclib	2	MAPK1,MAPK3
temuterkib	2	MAPK1,MAPK3
ulixertinib	2	MAPK1,MAPK3
Cluster
name	targets	target_names
acetylcysteine	2	CHUK,IKBKB
mesalazine	2	CHUK,IKBKB
sulfasalazine	2	CHUK,IKBKB
Cluster
name	targets	target_names
arsenic trioxide	2	MAPK1,MAPK3
as-703988	2	MAP2K1,MAP2K2
azd-8330	2	MAP2K1,MAP2K2
binimetinib	3	MAP2K1,MAP2K2
bosutinib	2	MAP2K1,MAP2K2
ci-1040	2	MAP2K1,MAP2K2
cobimetinib	3	MAP2K1,MAP2K2
cobimetinib fumarate	2	MAP2K1,MAP2K2
mirdametinib	2	MAP2K1,MAP2K2
pimasertib	2	MAP2K1,MAP2K2
purvalanol	2	MAPK1,MAPK3
refametinib	2	MAP2K1,MAP2K2
ro-4987655	2	MAP2K1,MAP2K2
seliciclib	2	MAPK1,MAPK3
selumetinib	2	MAP2K1,MAP2K2
selumetinib sulfate	2	MAP2K1,MAP2K2
tak-733	2	MAP2K1,MAP2K2
temuterkib	2	MAPK1,MAPK3
trametinib	2	MAP2K1,MAP2K2
ulixertinib	2	MAPK1,MAPK3
wx-554	2	MAP2K1,MAP2K2
Cluster
name	targets	target_names
acetylcysteine	2	CHUK,IKBKB
fostamatinib	3	IKBKB,IRAK1,IRAK4
mesalazine	2	CHUK,IKBKB
sulfasalazine	2	CHUK,IKBKB
Cluster
name	targets	target_names
acetylcysteine	2	CHUK,IKBKB
fostamatinib	2	IKBKB,IRAK1
mesalazine	2	CHUK,IKBKB
sulfasalazine	2	CHUK,IKBKB
Cluster
name	targets	target_names
2-(1,1-dimethylethyl)9-fluoro-3,6-dihydro-7h-benz[h]-imidaz[4,5-f]isoquinolin-7-one	2	JAK1,JAK2
baricitinib	4	JAK1,JAK2
delgocitinib	2	JAK1,JAK2
fostamatinib	2	JAK1,JAK2
gusacitinib	2	JAK1,JAK2
interferon gamma-1b	4	IFNGR1,IFNGR2
izencitinib	2	JAK1,JAK2
momelotinib	2	JAK1,JAK2
nezulcitinib	2	JAK1,JAK2
peficitinib	2	JAK1,JAK2
ruxolitinib	2	JAK1,JAK2
tofacitinib	2	JAK1,JAK2
Cluster
name	targets	target_names
2-(1,1-dimethylethyl)9-fluoro-3,6-dihydro-7h-benz[h]-imidaz[4,5-f]isoquinolin-7-one	2	JAK1,JAK2
baricitinib	4	JAK1,JAK2
delgocitinib	2	JAK1,JAK2
fostamatinib	2	JAK1,JAK2
gusacitinib	2	JAK1,JAK2
izencitinib	2	JAK1,JAK2
momelotinib	2	JAK1,JAK2
nezulcitinib	2	JAK1,JAK2
peficitinib	2	JAK1,JAK2
ruxolitinib	2	JAK1,JAK2
tofacitinib	2	JAK1,JAK2
Cluster
name	targets	target_names
pascolizumab	2	IL4
romilkimab	2	IL13,IL4
Cluster
name	targets	target_names
astegolimab	2	IL1RAP,IL1RL1
baricitinib	2	JAK1
denileukin diftitox	2	IL2RG
dupilumab	2	IL4R
fostamatinib	6	IRAK1,IRAK4,JAK1,MAP2K3,MAP2K6,MAPK14
pascolizumab	2	IL4
r-1487	2	MAPK14
romilkimab	2	IL13,IL4
Cluster
name	targets	target_names
acetylcysteine	2	CHUK,IKBKB
fostamatinib	2	IKBKB,IRAK1
mesalazine	2	CHUK,IKBKB
sulfasalazine	2	CHUK,IKBKB
Cluster
name	targets	target_names
acetylcysteine	2	CHUK,IKBKB
mesalazine	2	CHUK,IKBKB
sulfasalazine	2	CHUK,IKBKB
Cluster
name	targets	target_names
acetylcysteine	2	CHUK,IKBKB
fostamatinib	2	IKBKB,IRAK1
mesalazine	2	CHUK,IKBKB
sulfasalazine	2	CHUK,IKBKB
